# Supplementary material for: Salivary carcinoembryonic antigen in desquamative gingivitis: A comparative study in oral lichenoid reactions before and after topical corticosteroid therapy
Source: J Adv Periodontol Implant Dent. 2025 Jan 20;17(1):26–30. doi: 10.34172/japid.2025.004 (PMC12010480; doi:10.34172/japid.2025.004)
Supplement: Supplementary file 1 — Data obtained in the research. [file japid-17-26-s001.xlsx]

## Sheet: case
Case NO	CEA (before treatment)	CEA ( after treatment)	Age	Gender (1=male, 2= female)
1	83.3	15.6	40	2
2	100.2	69.1	42	2
3	162.9	159.3	77	2
4	288.7	135.7	39	1
5	105.2	92.9	44	1
6	294.3	86.7	37	2
7	295.6	212.9	51	2
8	276.7	241.5	41	1
9	77	48.2	51	2
10	181.7	121.5	57	1
11	61.7	21.9	56	1
12	296	47.2	40	1
13	138.9	59.4	72	2
14	94.3	12.9	39	2
15	295.8	112.9	41	2
16	62.5	58.8	53	1
17	79.9	51.9	68	2
18	195.4	177.9	67	1
19	295.3	160.1	65	1
20	95.8	49	38	2

## Sheet: control
Control No	CEA	Age	Gender (1=male, 2= female)
1	136.8	41	1
2	32.9	65	1
3	110.8	57	1
4	42.4	44	2
5	103.7	39	1
6	29.4	52	2
7	84.9	45	2
8	4.6	38	1
9	33.3	42	1
10	23.6	62	2
11	132.4	41	2
12	62.8	69	1
13	100.2	61	2
14	45.3	40	2
15	53.3	44	2
16	10.1	46	1
17	21.2	60	1
18	17.2	39	1
19	47	51	1
20	21.2	43	2
